# Supplementary material for: Conformational plasticity of NaK2K and TREK2 potassium channel selectivity filters
Source: Nat Commun. 2023 Jan 6;14:89. doi: 10.1038/s41467-022-35756-7 (PMC9822992; doi:10.1038/s41467-022-35756-7)
Supplement: Supplementary file 4 — Source Data [file 41467_2022_35756_MOESM4_ESM.xlsx]

## Sheet: Figure 2b
NaK2K_lifetimes (s)
NaCl				KCl
Low Fret	Medium Fret	High Fret		Low Fret	Medium Fret	High Fret
2.077	3.228	5.478		3.996	2.789	22.7
3.128	3.351	9.161		1.574	2.734	20.83
7.079	4.055	13.73		4.001	2.493	20

## Sheet: Figure 2d
NaK_lifetimes (s)
NaCl				KCl
Low Fret	Medium Fret	High Fret		Low Fret	Medium Fret	High Fret
0.5844	4.144	13.35		2.149	2.498	20.35
1.427	4.744	26.57		1.432	3.139	16.76
1.357	2.416	23.11		3.854	3.261	17.63

## Sheet: Figure 3c
NaK2K_V45ANAP_emmision_peak (nm)						NaK_V45ANAP_emmision_peak (nm)
NaCl		KCl				NaCl		KCl
470.37		453.317				465.205		467.366
469.957		457.921				463.39		465.335
460.228		456.472				465.157		466.057
458.997		456.731				464.149
458.569
NaK2K_A53ANAP_emmision_peak (nm)						NaK_A53ANAP_emmision_peak (nm)
NaCl		KCl				NaCl		KCl
469.505		463.825				461.67		464.286
467.032		467.782				463.008		467.934
471.087		465.266				466.018		470.916
		471.235				468.917		467.068
								456.445
								468.553
NaK2K_G76ANAP_emmision_peak (nm)						NaK_G76ANAP_emmision_peak (nm)
NaCl		KCl				NaCl		KCl
452.147		465.902				463.242		463.531
460.962		469.944				463.047		462.774
451.087		467.182				458.445		463.907
460.587		467.493						464.585
458.476		469.185
		456.334
		461.452
		463.332

## Sheet: Figure 4c
NaK2K_Conductance (pS)										NaK2K_Po
KCl				NaCl						KCl				NaCl
Control		X-link		Control		X-link				Control		X-link		Control		X-link
215.419		56.09		14.6427		16.3793				0.123186		0.00645718		0.363966		0.112192
117.282		48.846		22.0533		16.0653				0.292731		0.102635		0.280852		0.438763
207.66		197.169		14.8467		45.7387				0.11354		0.234122		0.247812		0.206362
162.208		95.721		12.7887		18.546				0.268615		0.179321		0.158201		0.309022
194.12		195.117		14.2373		28.8				0.239406		0.213532		0.205021		0.870616
215.58		87.869		10.9627		93.538				0.383503		0.0278036		0.234		0.48258
		63.991		12.7093		63.7713						0.149388		0.361731		0.370886
		33.592		10.8493		35.5387						0.0507144		0.221906		0.584927
		51.656		23.5013		29.7567						0.0676089		0.443735		0.321483
		42.4333				26.004						0.133094				0.100147
						26.2147										0.46972
						19.6667										0.403725
						30.0633										0.265083
						72.8433										0.178738
						16.4107										0.153886
						22.7973										0.245735

## Sheet: Figure 5e
TREK2_lifetimes (s)
NaCl				KCl
Low Fret	Medium Fret	High Fret		Low Fret	Medium Fret	High Fret
4.781	2.446	4.58		5.026	2.269	24.64
5.256	4.189	6.074		5.348	2.737	18.82
5.682	3.031	5.205		4.823	2.313	16.57

## Sheet: Supplementary Figure 2c
136 mM NaCl + 1mM KCl											136 mM NMDG + 1mM KCl
UT	NaK_WT	NaK2K_WT	NaK_V45	NaK2K_V45	NaK_A53	NaK2K_A53	NaK_G76	NaK2K_G76			UT	NaK_WT	NaK2K_WT	NaK_V45	NaK2K_V45	NaK_A53	NaK2K_A53	NaK_G76	NaK2K_G76
0.870241	1.16322	0.932564	1.03837	0.705451	1.65963	1.10578	0.850242	0.647485			0.83382	0.888188	0.698412	0.836192	0.662097	1.20013	1.09025	0.678237	0.760975
0.84546	1.09158	0.792842	1.05288	0.667297	1.44394	1.32727	0.820432	0.696542			0.93693	0.807261	0.775243	0.802545	0.699144	1.09176	1.02218	0.535333	0.735641
0.779724	1.11967	0.780219	1.05968	0.719874	1.51479	1.29025	0.926089	0.615596			0.855434	0.941389	0.75489	0.80103	0.750722	1.07114	1.04323	0.64056	0.675476
0.762548	1.22851		1.11287	0.76451	1.4637	1.42725	1.04033	0.65858			0.9131	0.904915	0.686473	0.782048	0.763075	1.17834	1.16388	0.96747	0.7549
0.709602	1.10505		1.28669	0.752422	1.45644	1.24382	1.19921	0.654471			0.9384	0.832981	0.758523	0.877396	0.690041	1.09689	1.00395	0.962477	0.629693
1.2905	1.07773		1.09313	0.745638	1.4048	1.26797	1.22048	0.729004			0.991197	0.88345	0.724477	0.890781	0.74423	1.20732	0.981589	0.97956	0.716336
1.18003			1.25336		1.55707	1.37949	1.31406	0.708874			0.902396	0.746791	0.670733	0.821526	0.775832	1.23548	1.09516
1.34787					1.51436	1.34921	1.54957	0.658464			0.850515	0.763462	0.708335	0.895751	0.803806	1.14231	1.07829
1.33617					1.55198		1.5428	0.729232			1.1452	1.0123	0.677945		0.766779	1.30885	1.22328
1.22932					1.67255		1.55556				1.12581	0.896705				1.38172
1.37073											1.1258	0.899117				1.43576
1.35379											0.795398					1.3456
1.19031											1.03419
1.22592											1.05436
1.16622											1.10722
1.20962											1.11902
1.29921											0.92149
0.745125											1.11894
0.994947											1.16515
0.973737											1.06564
0.78038
0.998436
0.759796
0.784631
0.763988
0.757535
0.791238
0.830547
0.652402

## Sheet: Supplementary Figure 3c
NaK2K_Conductance (pS)
KCl				NaCl
Control		X-link		Control		X-link
34.9227		45.1967		21.6667		35.7367
23.7413		20.3927		22.514		28.8813
20.068		36.4707		35.38		28.59
30.6847		33.7007		34.1113		29.592
30.868		30.5273		32.482		23.106
37.5327		30.7027		29.2133		34.2333
39.1533		31.1393		33.1267		28.8507
		31.2007		26.8333		27.3333
				29.0247		30.3633
						27.2264
						43.8094

## Sheet: Supplementary Figure 3e
NaK2K (tetramer band/total protein)					NaK (tetramer band/total protein)
Control	3 nm	6nm			Control	3 nm	6nm
0.02288	0.027862	0.074628			0.070452	0.384041	0.234738
0.012515	0.033496	0.105003			0.04711	0.370666	0.218999
0.015769	0.047635	0.098537			0.016419	0.437885	0.256616
					0.02459	0.435688	0.349195

## Sheet: Mutagenesis Primers
Name	Sequence (5'-3')
NaK_C73T_FW	cggtgatgggaattttagtccgcaaactgatttcggaaagatattt
NaK_C73T_RV	aaatatctttccgaaatcagtttgcggactaaaattcccatcaccg
NaK2K_C73T_FW	cggttatggggattttagtccgcaaactgatttcggaaagatatt
NaK2K_C73T_RV	aatatctttccgaaatcagtttgcggactaaaatccccataaccg
NaK_F92A_FW	tatacatatttattgggattggactagtggctggatttattcataagttagcagttaatg
NaK_F92A_RV	cattaactgctaacttatgaataaatccagccactagtccaatcccaataaatatgtata
NaK_V45TAG_FW	aatatcgggtacgattttttatagtacataggaaggattacgtcctattgacgcttt
NaK_V45TAG_RV	aaagcgtcaataggacgtaatccttcctatgtactataaaaaatcgtacccgatatt
NaK_A53TAG_FW	cagttgaaggattacgtcctattgactagttatattttagtgtggtcacgttgac
NaK_A53TAG_RV	gtcaacgtgaccacactaaaatataactagtcaataggacgtaatccttcaactg
NaK_G76TAG_FW	gggaattttagtccgcaaactgatttctagaagatatttacaattttatacatatt
NaK_G76TAG_RV	aatatgtataaaattgtaaatatcttctagaaatcagtttgcggactaaaattccc
NaK2K_G76TAG_FW	ggggattttagtccgcaaactgatttctagaagatatttacaattttatacatatt
NaK2K_G76TAG_RV	aatatgtataaaattgtaaatatcttctagaaatcagtttgcggactaaaatcccc
NaK_NaK2K_FW	cgttgacgactgtcggttatggggattttagtccgcaaact
NaK_NaK2K_RV	agtttgcggactaaaatccccataaccgacagtcgtcaacg
TREK2_S105C_FW	gcagccctttgagagctgccagaagaataccat
TREK2_S105C_RV	atggtattcttctggcagctctcaaagggctgc
